# Supplementary material for: Exploring Emotional Intelligence and Sociodemographics in Higher Education; the Imperative for Skills and Curriculum Development
Source: Behav Sci (Basel). 2023 Nov 8;13(11):911. doi: 10.3390/bs13110911 (PMC10669286; doi:10.3390/bs13110911)
Supplement: Supplementary file 1 [file behavsci-13-00911-s001.zip]

Archive with 1 entries (1 files):
- behavsci-2657297-supplementary.pdf
